# Supplementary material for: In Situ Polymerization Synthesis of Graphdiyne Nanosheets as Electrode Material and Its Application in NMR Spectroelectrochemistry
Source: Polymers (Basel). 2023 Jun 18;15(12):2726. doi: 10.3390/polym15122726 (PMC10301388; doi:10.3390/polym15122726)
Supplement: Supplementary file 1 [file polymers-15-02726-s001.zip]

Archive with 1 entries (1 files):
- polymers-2294012-supplementary.pdf
